# Supplementary material for: Mouse mammary tumour virus (MMTV) and human breast cancer with neuroendocrine differentiation
Source: Infect Agent Cancer. 2017 May 16;12:24. doi: 10.1186/s13027-017-0135-8 (PMC5434566; doi:10.1186/s13027-017-0135-8)
Supplement: Supplementary file 1 — Selected MMTV positive human breast cancers. Synaptophysin and chromogranin expression. (XLSX 11 kb) [file 13027_2017_135_MOESM1_ESM.xlsx]

## Sheet: Sheet1
Selected Breast cancers
Patient	Age	Diagnosis	MMTV	Synaptophysin	Chromogranin
1	56	LICS	pos	neg	neg
2	50	IDC	pos	neg	neg
3	68	IDC	pos	neg	neg
4	45	IDC	pos	neg	neg
5	76	IDC	pos	neg	neg
6	53	IDC	pos	neg	neg
7	38	IDC	pos	neg	40% pos
8	48	IDC	pos	40% pos	40% pos
9	56	ILC	pos	neg	neg
10	46	IDC	pos	neg	neg
11	71	IDC	pos	neg	neg
12	57	IDC	pos	neg	neg
13	52	IDC	pos	neg	neg
14	68	IDC	pos	neg	neg
15	53	IDC	pos	neg	neg
16	67	IDC	pos	pos 30%	neg
17	83	IDC	pos	neg	neg
18	67	benign	pos	neg	neg
19	46	dcis	pos	neg	neg
20	54	dcis	pos	neg	neg
21	56	dcis	pos	neg	neg
22	61	idc	pos	neg	neg
Supplementary Table 1. Selected MMTV positive human breast cancers. Synaptophysin and chromogranin expression
IDC = invasive ductal carcinoma; DCIS = ductal carcinoma in situ; LCIS = lobular carcinoma in situ.
