# Supplementary material for: Mouse mammary tumour virus (MMTV) and human breast cancer with neuroendocrine differentiation
Source: Infect Agent Cancer. 2017 May 16;12:24. doi: 10.1186/s13027-017-0135-8 (PMC5434566; doi:10.1186/s13027-017-0135-8)
Supplement: Supplementary file 2 — Mouse mammary tumours. Synaptophysin and chromogranin expression (XLSX 10 kb) [file 13027_2017_135_MOESM2_ESM.xlsx]

## Sheet: Sheet1
	MMTV	Dunn type	Synaptophysin	Chromogranin
	PCR
1	pos	B	pos 60%	pos 60%
2	pos	AB	pos 70%	pos 70%
3	pos	AB	pos 100%	pos 100%
4	pos	AB	pos 60%	pos 60%
5	pos	B	pos 100%	pos 90%
6	pos	AB	pos 100%	pos 100%
7	pos	AB	pos 100%	pos 70%
Supplementary Table 2. Mouse mammary tumours. Synaptophysin and chromogranin expression.
