# Supplementary material for: Mouse mammary tumour virus (MMTV) and human breast cancer with neuroendocrine differentiation
Source: Infect Agent Cancer. 2017 May 16;12:24. doi: 10.1186/s13027-017-0135-8 (PMC5434566; doi:10.1186/s13027-017-0135-8)
Supplement: Supplementary file 3 — Normal human breast specimens. MMTV negative. Synaptophysin and chromogranin (XLSX 11 kb) [file 13027_2017_135_MOESM3_ESM.xlsx]

## Sheet: Sheet1
	Donor	Age	Synaptophysin	Chromogranin
	1	34	neg	neg
	2	16	neg	neg
	3	31	neg	neg
	4	27	neg	neg
	5	32	neg	neg
	6	27	neg	neg
	7	61	neg	neg
	8	37	neg	neg
	9	40	neg	neg
	10	45	neg	neg
	11	40	neg	neg
	12	26	neg	neg
	13	23	neg	neg
	14	51	neg	neg
	15	36	neg	neg
	16	46	neg	neg
	17	62	neg	neg
	18	55	neg	neg
	19	28	neg	neg
	20	23	neg	neg
	21	28	neg	neg
	22	37	neg	neg
	23	46	neg	neg
	24	44	neg	neg
	25	19	neg	neg
	26	22	neg	neg
	27	49	neg	neg
	28	56	neg	neg
	29	79	neg	neg
	30	26	neg	neg
	31	32	neg	neg
	32	44	neg	neg
	33	40	neg	neg
	34	29	neg	neg
	35	40	neg	neg
	36	35	neg	neg
	37	53	neg	neg
	38	54	neg	neg
	39	54	neg	neg
Supplementary Table 3. Normal human breast specimens.
MMTV negative. Synaptophysin and chromogranin
